# Supplementary material for: Cytosolic thioredoxin reductase 1 is required for correct disulfide formation in the ER
Source: EMBO J. 2017 Jan 16;36(5):693–702. doi: 10.15252/embj.201695336 (PMC5331760; doi:10.15252/embj.201695336)
Supplement: Supplementary file 2 — Source Data for Expanded View [file EMBJ-36-693-s002.zip]

Archive with 10 entries (7 files):
- EMBOJ-95336_EV_Source_Data/
- EMBOJ-95336_EV_Source_Data/FigEV1/
- EMBOJ-95336_EV_Source_Data/FigEV1/.DS_Store
- EMBOJ-95336_EV_Source_Data/FigEV1/EV1A.tiff
- EMBOJ-95336_EV_Source_Data/FigEV1/EV1B.tiff
- EMBOJ-95336_EV_Source_Data/FigEV1/EV1C.tiff
- EMBOJ-95336_EV_Source_Data/FigEV2/
- EMBOJ-95336_EV_Source_Data/FigEV2/EV2A.xlsx
- EMBOJ-95336_EV_Source_Data/FigEV2/EV2B.xlsx
- EMBOJ-95336_EV_Source_Data/FigEV2/EV2C.xlsx
