# Supplementary material for: Cytosolic thioredoxin reductase 1 is required for correct disulfide formation in the ER
Source: EMBO J. 2017 Jan 16;36(5):693–702. doi: 10.15252/embj.201695336 (PMC5331760; doi:10.15252/embj.201695336)
Supplement: Supplementary file 2 — Source Data for Expanded View [file EMBJ-36-693-s002.zip › EMBOJ-95336_EV_Source_Data/FigEV2/EV2A.xlsx]

## Sheet: layout
			1	2	3	4	5	6	7	8	9	10	11	12
		A
		B
		C
		D
		E
		F
		G
		H
					DMSO	0.2 mM CM		1 mM CM		2 uM AF		10 uM AF		20 uM TRi1
			blank	sample
		Trx (50 mM)		10	10	10	10	10	10	10	10	10	10	10	10
		TE	30	20	14	19	14	19	14	19	14	19	14	18.8	13.8
		TrxR (1.875 ng/ul)		0	5	0	5	0	5	0	5	0	5	0	5
		CM/AF/TRi1		0	1	1	1	1	1	1	1	1	1	1.2	1.2
		M+N	20	20	20	20	20	20	20	20	20	20	20	20	20
		total	50	50	50	50	50	50	50	50	50	50	50	50	50

## Sheet: 01 raw data - all timepoints
User: Marcel
Path: C:\Program Files (x86)\BMG\PHERAstar\Marcel\Data\
Test ID: 432
Test Name: Trx/TrxR assay
Date: 26/11/2015
Time: 12:46:57
ID1: 2015-11-26 EXP.814
ID2: 01 TrxR assay CM/AF/TRi1 inhibition
Absorbance			Absorbance values are displayed as OD
Well Row		G	G	G	G	G	G	G	G	G	G	G	G	H
Well Col		1	2	3	4	5	6	7	8	9	10	11	12	12
Content	Time [s]	Blank B	Sample X1	Sample X2	Sample X3	Sample X4	Sample X5	Sample X6	Sample X7	Sample X8	Sample X9	Sample X10	Sample X11	Sample X12
		no Trx	Trx	Trx	Trx	Trx	Trx	Trx	Trx	Trx	Trx	Trx	Trx	Trx
		no TR	no TR	TR	noTR	TR	noTR	TR	noTR	TR	noTR	TR	noTR	TR
		-	-	DMSO	0.2 mM CM	0.2 mM CM	1 mM CM	1 mM CM	2 uM AF	2 uM AF	20 uM AF	20 uM AF	20 uM TRi1	20 uM TRi1
Raw Data (412)	0	0.308	0.319	0.493	0.322	0.492	0.324	0.407	0.324	0.325	0.318	0.322	0.318	0.332
Raw Data (412)	30	0.307	0.319	0.492	0.321	0.492	0.322	0.406	0.322	0.322	0.318	0.32	0.317	0.329
Raw Data (412)	60	0.308	0.319	0.495	0.322	0.492	0.323	0.408	0.324	0.323	0.321	0.32	0.318	0.331
Raw Data (412)	90	0.329	0.319	0.492	0.32	0.492	0.321	0.407	0.322	0.322	0.318	0.32	0.316	0.329
Raw Data (412)	120	0.328	0.32	0.492	0.322	0.492	0.321	0.407	0.323	0.323	0.319	0.319	0.313	0.33
Raw Data (412)	150	0.308	0.319	0.492	0.32	0.491	0.322	0.407	0.321	0.322	0.318	0.32	0.313	0.329
Raw Data (412)	180	0.315	0.319	0.491	0.319	0.491	0.322	0.407	0.32	0.322	0.319	0.32	0.313	0.328
Raw Data (412)	210	0.314	0.316	0.489	0.32	0.489	0.32	0.406	0.321	0.319	0.317	0.318	0.315	0.326
Raw Data (412)	240	0.306	0.318	0.49	0.32	0.49	0.32	0.406	0.321	0.323	0.318	0.321	0.313	0.327
Raw Data (412)	270	0.306	0.316	0.491	0.32	0.489	0.32	0.404	0.321	0.322	0.317	0.318	0.321	0.326
Raw Data (412)	300	0.306	0.317	0.492	0.32	0.49	0.321	0.406	0.321	0.322	0.318	0.319	0.312	0.328
Raw Data (412)	330	0.304	0.317	0.491	0.318	0.489	0.319	0.405	0.32	0.321	0.317	0.318	0.312	0.325
Raw Data (412)	360	0.306	0.318	0.491	0.32	0.49	0.321	0.406	0.32	0.322	0.317	0.318	0.312	0.326
Raw Data (412)	390	0.307	0.318	0.492	0.319	0.49	0.321	0.406	0.322	0.324	0.318	0.32	0.311	0.326
Raw Data (412)	420	0.306	0.318	0.491	0.32	0.49	0.32	0.405	0.32	0.322	0.318	0.319	0.311	0.327
Raw Data (412)	450	0.306	0.315	0.489	0.318	0.488	0.32	0.404	0.32	0.321	0.317	0.318	0.31	0.324
Raw Data (412)	480	0.308	0.319	0.493	0.319	0.49	0.321	0.406	0.32	0.323	0.319	0.32	0.312	0.327
Raw Data (412)	510	0.309	0.318	0.491	0.32	0.491	0.32	0.406	0.321	0.324	0.317	0.319	0.314	0.327
Raw Data (412)	540	0.307	0.319	0.49	0.319	0.49	0.32	0.406	0.321	0.322	0.32	0.32	0.311	0.326
Raw Data (412)	570	0.307	0.316	0.489	0.319	0.487	0.319	0.406	0.319	0.322	0.318	0.318	0.311	0.326
Raw Data (412)	600	0.308	0.319	0.491	0.322	0.489	0.322	0.406	0.321	0.324	0.32	0.32	0.314	0.327
Raw Data (412)	630	0.308	0.317	0.49	0.319	0.489	0.32	0.406	0.32	0.324	0.318	0.319	0.314	0.327
Raw Data (412)	660	0.308	0.319	0.49	0.318	0.489	0.32	0.405	0.32	0.323	0.318	0.32	0.313	0.326
Raw Data (412)	690	0.307	0.316	0.49	0.318	0.488	0.319	0.406	0.32	0.322	0.317	0.32	0.311	0.325
Raw Data (412)	720	0.307	0.319	0.491	0.32	0.489	0.32	0.406	0.32	0.322	0.319	0.32	0.312	0.326
Raw Data (412)	750	0.307	0.319	0.49	0.32	0.489	0.32	0.41	0.322	0.324	0.319	0.32	0.31	0.325
Raw Data (412)	780	0.307	0.317	0.492	0.319	0.49	0.32	0.407	0.321	0.325	0.319	0.32	0.311	0.326
Raw Data (412)	810	0.306	0.317	0.49	0.32	0.488	0.321	0.407	0.322	0.323	0.318	0.32	0.31	0.325
Raw Data (412)	840	0.308	0.32	0.492	0.321	0.49	0.321	0.407	0.322	0.324	0.32	0.32	0.313	0.327
Raw Data (412)	870	0.308	0.32	0.492	0.322	0.491	0.322	0.408	0.322	0.325	0.319	0.322	0.314	0.328
Raw Data (412)	900	0.307	0.318	0.491	0.319	0.49	0.32	0.406	0.32	0.324	0.32	0.32	0.315	0.325

## Sheet: 01 av. all timepoints
User: Marcel
Path: C:\Program Files (x86)\BMG\PHERAstar\Marcel\Data\
Test ID: 432
Test Name: Trx/TrxR assay											average all timepoints
Date: 26/11/2015											background subtract
Time: 12:46:57											(no error bars possible)
ID1: 2015-11-26 EXP.814
ID2: 01 TrxR assay CM/AF/TRi1 inhibition
Absorbance						Absorbance values are displayed as OD
Well Row	Well Col	Content				Blank corrected based on Average of Range 1 (412)
G	1	Blank B
G	2	Sample X1	Trx	no TR	-	0.009
G	3	Sample X2	Trx	TR	DMSO	0.182
G	4	Sample X3	Trx	noTR	0.2 mM CM	0.011
G	5	Sample X4	Trx	TR	0.2 mM CM	0.181
G	6	Sample X5	Trx	noTR	1 mM CM	0.012
G	7	Sample X6	Trx	TR	1 mM CM	0.097
G	8	Sample X7	Trx	noTR	2 uM AF	0.012
G	9	Sample X8	Trx	TR	2 uM AF	0.014
G	10	Sample X9	Trx	noTR	20 uM AF	0.009
G	11	Sample X10	Trx	TR	20 uM AF	0.011
G	12	Sample X11	Trx	noTR	20 uM TRi1	0.004
H	12	Sample X12	Trx	TR	20 uM TRi1	0.018
					20uM TRi2	0.002
				DMSO	0.182		100
				0.2 mM CM	0.181		99.4505
				1 mM CM	0.097		53.2967
				2 uM AF	0.014		7.69231
				20 uM AF	0.011		6.04396
				20 uM TRi2	0.002		1.0989
