# Supplementary material for: Cytosolic thioredoxin reductase 1 is required for correct disulfide formation in the ER
Source: EMBO J. 2017 Jan 16;36(5):693–702. doi: 10.15252/embj.201695336 (PMC5331760; doi:10.15252/embj.201695336)
Supplement: Supplementary file 2 — Source Data for Expanded View [file EMBJ-36-693-s002.zip › EMBOJ-95336_EV_Source_Data/FigEV2/EV2B.xlsx]

## Sheet: layout
			1	2	3	4	5	6	7	8	9	10	11	12
		A
		B																500 ul:
		C																50 mM Tris/20 mM EDTA
		D	-hGR	+hGR	+hGR	+hGR	+hGR	+hGR	+hGR	+hGR	Tris/EDTA							3.8 ul 1:10 hGR
		E	NH	NH	NH	NH	NH	NH	NH	NH	(blank)							3 ul NH
		F	DMSO	DMSO	0.2 mM CM	1 mM CM	2 uM AF	20 uM AF	2 uM T2	5 uM T2								(make 25 ml mix)
		G
		H																15' RT
																		during pre-incubation, add 500 ul per well in triplicate (col.2-9
			1	2	3	4	5	6	7	8	9	10	11	12				add components separately for -hGR and blank (col.1/9)
		A
		B																add inhibitors
		C																ul	stock conc	final conc
		D																5			DMSO
		E																1	100 mM	0.2 mM	carmustine
		F																5	100 mM	1 mM	carmustine
		G																0.5	2 mM	2 uM	auranofin
		H																5	20 mM	20 uM	auranofin
																		1	1 mM	2 uM	TrxRi2
			1	2	3	4	5	6	7	8	9	10	11	12				2.5	1 mM	5 uM	TrxRi2
		A
		B																30' RT
		C
		D																add 500 ul 0.7 mM GSSG (100 mM stock in TE)
		E																immediately mix and transfer 100 ul to 96 wells plate with multichannel
		F																plate reader
		G
		H

## Sheet: raw data
User: Marcel
Path: C:\Program Files (x86)\BMG\PHERAstar\Marcel\Data\
Test ID: 548
Test Name: NADPH kinetic
Date: 20/06/2016
Time: 12:55:02
ID1: 2016-06-20 EXP.882
ID2: carmustine/AF/TrxR2 inhibition Neil`s protocol
ID3: in triplicate
Absorbance				Absorbance values are displayed as OD
Well Row		D	D	D	D	D	D	D	D	D
Well Col		9	1	2	3	4	5	6	7	8
Content		Blank B	Sample X1	Sample X2	Sample X3	Sample X4	Sample X5	Sample X6	Sample X7	Sample X8
		Tris/EDTA	no hGR	hGR	hGR	hGR	hGR	hGR	hGR	hGR
			DMSO	DMSO	0.2 mM CM	1 mM CM	2 uM AF	20 uM AF	2 uM Ti2	5 uM Ti2
Average raw data	0	0.131	1.079	0.852	0.938	0.96	0.903	0.914	0.927	0.947
Average raw data	1	0.129	1.074	0.792	0.904	0.939	0.834	0.85	0.86	0.886
Average raw data	2	0.132	1.068	0.738	0.873	0.926	0.783	0.801	0.806	0.826
Average raw data	3	0.122	1.065	0.689	0.849	0.911	0.735	0.759	0.756	0.777
Average raw data	4	0.126	1.064	0.653	0.824	0.9	0.69	0.706	0.719	0.735
Average raw data	5	0.126	1.07	0.618	0.809	0.896	0.66	0.679	0.685	0.706
Average raw data	6	0.129	1.07	0.591	0.795	0.89	0.634	0.652	0.648	0.672
Average raw data	7	0.131	1.069	0.564	0.786	0.886	0.608	0.63	0.622	0.646
Average raw data	8	0.13	1.069	0.541	0.773	0.889	0.582	0.604	0.597	0.621
Average raw data	9	0.123	1.066	0.514	0.758	0.882	0.554	0.575	0.571	0.586
Average raw data	10	0.127	1.069	0.485	0.744	0.879	0.529	0.553	0.55	0.564
Average raw data	11	0.127	1.072	0.469	0.737	0.878	0.512	0.535	0.533	0.546
Average raw data	12	0.133	1.072	0.449	0.727	0.879	0.492	0.513	0.512	0.53
Average raw data	13	0.125	1.064	0.427	0.714	0.873	0.468	0.489	0.495	0.505
Average raw data	14	0.126	1.066	0.413	0.707	0.872	0.453	0.474	0.476	0.489
Average raw data	15	0.127	1.067	0.4	0.698	0.871	0.439	0.457	0.461	0.473
Average raw data	16	0.124	1.067	0.381	0.688	0.867	0.424	0.44	0.449	0.455
Average raw data	17	0.13	1.07	0.374	0.683	0.87	0.411	0.427	0.435	0.444
Average raw data	18	0.13	1.071	0.36	0.679	0.871	0.398	0.41	0.42	0.427
Average raw data	19	0.126	1.065	0.342	0.664	0.861	0.384	0.392	0.403	0.414
Average raw data	20	0.124	1.063	0.33	0.655	0.858	0.369	0.378	0.387	0.394
Average raw data	21	0.128	1.067	0.324	0.653	0.861	0.365	0.372	0.382	0.387
Average raw data	22	0.127	1.07	0.315	0.646	0.858	0.354	0.362	0.368	0.376
Average raw data	23	0.13	1.074	0.307	0.64	0.859	0.344	0.354	0.362	0.365
Average raw data	24	0.128	1.07	0.293	0.629	0.852	0.333	0.342	0.35	0.352
Average raw data	25	0.13	1.067	0.283	0.621	0.85	0.322	0.33	0.341	0.339
Average raw data	26	0.129	1.068	0.274	0.617	0.848	0.311	0.321	0.333	0.331
Average raw data	27	0.129	1.067	0.265	0.607	0.848	0.303	0.314	0.322	0.322
Average raw data	28	0.127	1.064	0.256	0.598	0.843	0.29	0.299	0.31	0.31
Average raw data	29	0.124	1.066	0.247	0.593	0.84	0.283	0.292	0.302	0.301
Average raw data	30	0.13	1.07	0.243	0.593	0.844	0.279	0.287	0.301	0.295
Average raw data	31	0.127	1.069	0.232	0.584	0.842	0.271	0.283	0.293	0.29
Average raw data	32	0.128	1.069	0.227	0.579	0.84	0.267	0.275	0.287	0.281
Average raw data	33	0.125	1.067	0.216	0.57	0.836	0.262	0.265	0.276	0.271
Average raw data	34	0.123	1.066	0.213	0.567	0.837	0.256	0.263	0.273	0.269
Average raw data	35	0.126	1.07	0.211	0.566	0.838	0.254	0.257	0.27	0.263
Average raw data	36	0.13	1.07	0.21	0.561	0.837	0.25	0.257	0.268	0.258
Average raw data	37	0.125	1.064	0.198	0.554	0.831	0.242	0.245	0.258	0.251
Average raw data	38	0.123	1.065	0.195	0.547	0.831	0.236	0.24	0.253	0.245
Average raw data	39	0.125	1.068	0.193	0.546	0.831	0.23	0.237	0.247	0.24
Average raw data	40	0.122	1.065	0.189	0.54	0.83	0.228	0.23	0.251	0.234
Average raw data	41	0.126	1.066	0.186	0.538	0.829	0.224	0.227	0.242	0.231
Average raw data	42	0.128	1.068	0.186	0.534	0.827	0.223	0.225	0.24	0.229
Average raw data	43	0.125	1.067	0.183	0.53	0.831	0.22	0.222	0.239	0.225
Average raw data	44	0.124	1.067	0.177	0.524	0.825	0.219	0.219	0.234	0.221
Average raw data	45	0.128	1.069	0.179	0.522	0.829	0.217	0.217	0.232	0.219
Average raw data	46	0.126	1.066	0.174	0.519	0.824	0.209	0.208	0.234	0.213
Average raw data	47	0.123	1.061	0.169	0.511	0.823	0.205	0.205	0.218	0.206
Average raw data	48	0.126	1.069	0.172	0.51	0.825	0.204	0.205	0.221	0.209
Average raw data	49	0.128	1.071	0.171	0.509	0.826	0.205	0.204	0.219	0.206
Average raw data	50	0.129	1.069	0.171	0.505	0.824	0.204	0.201	0.217	0.204
Average raw data	51	0.126	1.071	0.17	0.504	0.828	0.202	0.201	0.216	0.198
Average raw data	52	0.127	1.07	0.163	0.501	0.823	0.198	0.198	0.214	0.198
Average raw data	53	0.13	1.071	0.165	0.496	0.827	0.196	0.194	0.208	0.195
Average raw data	54	0.128	1.065	0.16	0.493	0.821	0.195	0.192	0.207	0.191
Average raw data	55	0.128	1.066	0.159	0.487	0.821	0.192	0.19	0.208	0.188
Average raw data	56	0.128	1.066	0.16	0.489	0.821	0.191	0.188	0.205	0.189
Average raw data	57	0.13	1.072	0.162	0.488	0.824	0.191	0.189	0.203	0.19
Average raw data	58	0.13	1.071	0.164	0.483	0.827	0.19	0.186	0.204	0.184
Average raw data	59	0.122	1.068	0.157	0.476	0.819	0.183	0.178	0.197	0.18
Average raw data	60	0.129	1.067	0.157	0.474	0.821	0.185	0.183	0.196	0.181
Average raw data	61	0.126	1.07	0.158	0.475	0.819	0.184	0.178	0.194	0.179
Average raw data	62	0.129	1.068	0.156	0.473	0.819	0.184	0.183	0.199	0.179

## Sheet: slope 0-3 min
User: Marcel
Path: C:\Program Files (x86)\BMG\PHERAstar\Marcel\Data\
Test ID: 548
Test Name: NADPH kinetic
Date: 20/06/2016
Time: 12:55:02
ID1: 2016-06-20 EXP.882
ID2: carmustine/AF/TrxR2 inhibition Neil`s protocol
ID3: in triplicate
Absorbance					Absorbance values are displayed as OD
Well Row	Well Col	Content			slope 0-3'	Stdev slope 0-3'	-slope	% of control
D	9	Blank B
D	1	Sample X1	no hGR	DMSO	-0.001	0.002852	0.001	1.92308
D	2	Sample X2	hGR	DMSO	-0.052	0.000252389	0.052	100		0.051	100
D	3	Sample X3	hGR	0.2 mM CM	-0.026	0.001995	0.026	50		0.025	49.0196
D	4	Sample X4	hGR	1 mM CM	-0.013	0.000769177	0.013	25		0.012	23.5294
D	5	Sample X5	hGR	2 uM AF	-0.056	0.002974	0.056	107.692		0.055	107.843
D	6	Sample X6	hGR	20 uM AF	-0.052	0.004211	0.052	100		0.051	100
D	7	Sample X7	hGR	2 uM Ti2	-0.055	0.001513	0.055	105.769		0.054	105.882
D	8	Sample X8	hGR	5 uM Ti2	-0.057	0.00211	0.057	109.615		0.056	109.804
