# Supplementary material for: Cytosolic thioredoxin reductase 1 is required for correct disulfide formation in the ER
Source: EMBO J. 2017 Jan 16;36(5):693–702. doi: 10.15252/embj.201695336 (PMC5331760; doi:10.15252/embj.201695336)
Supplement: Supplementary file 2 — Source Data for Expanded View [file EMBJ-36-693-s002.zip › EMBOJ-95336_EV_Source_Data/FigEV2/EV2C.xlsx]

## Sheet: layout
			1	2	3	4	5	6	7	8	9	10	11	12
	GSSG	A	H2O	H2O>10 mM G6P	1 mM G6P	5 mM G6P	10 mM G6P	0.1	0.05	0.01	0.005	0					mM GSSG or GSH concentration ranges in 1%SSA
		B															25 ul RRL incubated at 30C for 30'
		C
	GSSG+GSH	D
		E
		F
		G
		H
			1	2	3	4	5	6	7	8	9	10	11	12
		A
		B
		C
		D
		E
		F
		G
		H
			1	2	3	4	5	6	7	8	9	10	11	12
		A
		B
		C
		D
		E
		F
		G
		H

## Sheet: time
User: Marcel
Path: C:\Program Files (x86)\BMG\PHERAstar\Marcel\Data\
Test ID: 419
Test Name: GSH assay
Date: 06/11/2015
Time: 12:57:05
ID1: 2015-11-06 EXP.805
ID2: 02 GSH assay RRL
ID3: 1/5/10 mM G6P
Absorbance				Absorbance values are displayed as OD
Well Row		A	A	A	A	A	A	A	A	A	A	D	D	D	D	D	D	D	D	D	D
Well Col		1	2	3	4	5	6	7	8	9	10	1	2	3	4	5	6	7	8	9	10
Content		Sample X1	Sample X2	Sample X3	Sample X4	Sample X5	Sample X6	Sample X7	Sample X8	Sample X9	Blank B	Sample X1	Sample X2	Sample X3	Sample X4	Sample X5	Sample X6	Sample X7	Sample X8	Sample X9	Blank B
Group		A	A	A	A	A	A	A	A	A	A	B	B	B	B	B	B	B	B	B	B
		GSSG	GSSG	GSSG	GSSG	GSSG	GSSG	GSSG	GSSG	GSSG		GSH+GSSG	GSH+GSSG	GSH+GSSG	GSH+GSSG	GSH+GSSG	GSH+GSSG	GSH+GSSG	GSH+GSSG	GSH+GSSG
		H2O	H2O>G6P	1 mM G6P	5 mM G6P	10 mM G6P	0.1	0.05	0.01	0.005		H2O	H2O>G6P	1 mM G6P	5 mM G6P	10 mM G6P	0.1	0.05	0.01	0.005
Average over replicates based on Blank corrected (412)	0	0.045	0.041	0.034	0.035	0.032	0.512	0.256	0.055	0.025		0.392	0.427	0.408	0.389	0.345	0.134	0.071	0.014	0.009
Average over replicates based on Blank corrected (412)	1	0.056	0.06	0.054	0.058	0.054	0.832	0.416	0.093	0.038		0.723	0.797	0.771	0.733	0.669	0.261	0.138	0.033	0.011
Average over replicates based on Blank corrected (412)	2	0.064	0.082	0.07	0.077	0.065	1.102	0.557	0.115	0.052		1.042	1.108	1.088	1.05	0.967	0.372	0.193	0.04	0.024
Average over replicates based on Blank corrected (412)	3	0.083	0.109	0.092	0.085	0.099	1.413	0.711	0.155	0.072		1.371	1.388	1.427	1.37	1.244	0.473	0.25	0.05	0.027
Average over replicates based on Blank corrected (412)	4	0.099	0.111	0.158	0.096	0.104	1.698	0.855	0.185	0.078		1.69	1.691	1.76	1.697	1.508	0.578	0.305	0.056	0.026
Average over replicates based on Blank corrected (412)	5	0.134	0.132	0.121	0.117	0.114	1.948	1.017	0.223	0.102		2.025	2.02	2.031	2.017	1.808	0.701	0.37	0.078	0.035
Average over replicates based on Blank corrected (412)	6	0.195	0.153	0.14	0.133	0.134	2.189	1.153	0.26	0.12		2.272	2.306	2.306	2.258	2.063	0.812	0.433	0.087	0.044
Average over replicates based on Blank corrected (412)	7	0.209	0.17	0.161	0.154	0.158	2.404	1.284	0.279	0.135		2.516	2.568	2.576	2.516	2.332	0.917	0.489	0.101	0.051
Average over replicates based on Blank corrected (412)	8	0.203	0.192	0.174	0.173	0.18	2.603	1.414	0.308	0.142		2.74	2.797	2.803	2.753	2.58	1.03	0.551	0.117	0.059
Average over replicates based on Blank corrected (412)	9	0.208	0.217	0.2	0.193	0.201	2.791	1.561	0.345	0.159		2.796	2.847	2.882	2.878	2.794	1.143	0.614	0.131	0.071
Average over replicates based on Blank corrected (412)	10	0.225	0.243	0.226	0.218	0.222	2.872	1.707	0.381	0.184		2.78	2.837	2.867	2.869	2.866	1.251	0.678	0.144	0.073
Average over replicates based on Blank corrected (412)	11	0.239	0.257	0.244	0.231	0.244	2.855	1.832	0.41	0.197		2.773	2.825	2.852	2.859	2.862	1.364	0.743	0.158	0.079
Average over replicates based on Blank corrected (412)	12	0.257	0.279	0.254	0.249	0.258	2.822	1.966	0.444	0.208		2.765	2.822	2.847	2.856	2.852	1.476	0.804	0.171	0.084
Average over replicates based on Blank corrected (412)	13	0.282	0.303	0.298	0.275	0.281	2.81	2.087	0.475	0.229		2.752	2.81	2.84	2.845	2.846	1.586	0.862	0.189	0.094
Average over replicates based on Blank corrected (412)	14	0.301	0.327	0.305	0.294	0.304	2.799	2.208	0.513	0.249		2.74	2.801	2.82	2.829	2.828	1.684	0.919	0.198	0.097
Average over replicates based on Blank corrected (412)	15	0.319	0.344	0.322	0.315	0.32	2.792	2.329	0.546	0.262		2.73	2.787	2.817	2.819	2.825	1.79	0.98	0.211	0.104
Average over replicates based on Blank corrected (412)	16	0.34	0.365	0.34	0.337	0.335	2.778	2.433	0.579	0.276		2.72	2.777	2.8	2.809	2.809	1.885	1.041	0.229	0.11
Average over replicates based on Blank corrected (412)	17	0.359	0.394	0.36	0.357	0.36	2.775	2.538	0.606	0.296		2.712	2.772	2.798	2.807	2.808	1.986	1.102	0.24	0.126
Average over replicates based on Blank corrected (412)	18	0.379	0.412	0.378	0.373	0.375	2.763	2.638	0.635	0.312		2.702	2.758	2.79	2.792	2.791	2.083	1.157	0.255	0.131
Average over replicates based on Blank corrected (412)	19	0.397	0.432	0.394	0.391	0.396	2.75	2.716	0.664	0.327		2.696	2.751	2.775	2.779	2.787	2.18	1.219	0.271	0.142
Average over replicates based on Blank corrected (412)	20	0.417	0.456	0.408	0.41	0.408	2.739	2.755	0.697	0.349		2.683	2.74	2.77	2.776	2.774	2.269	1.268	0.285	0.151
Average over replicates based on Blank corrected (412)	21	0.433	0.473	0.423	0.429	0.418	2.725	2.752	0.724	0.357		2.671	2.73	2.753	2.756	2.76	2.353	1.333	0.298	0.155
Average over replicates based on Blank corrected (412)	22	0.461	0.496	0.446	0.451	0.446	2.717	2.744	0.759	0.375		2.658	2.713	2.747	2.754	2.75	2.438	1.385	0.313	0.165
Average over replicates based on Blank corrected (412)	23	0.491	0.518	0.463	0.472	0.466	2.708	2.736	0.788	0.393		2.651	2.704	2.736	2.739	2.738	2.509	1.443	0.326	0.175
Average over replicates based on Blank corrected (412)	24	0.496	0.539	0.481	0.485	0.485	2.703	2.727	0.816	0.408		2.65	2.706	2.727	2.73	2.734	2.592	1.498	0.342	0.185
Average over replicates based on Blank corrected (412)	25	0.512	0.556	0.498	0.509	0.502	2.688	2.711	0.842	0.418		2.628	2.685	2.712	2.716	2.718	2.647	1.549	0.352	0.187
Average over replicates based on Blank corrected (412)	26	0.53	0.577	0.518	0.528	0.521	2.685	2.703	0.873	0.439		2.625	2.682	2.706	2.714	2.712	2.68	1.605	0.371	0.203
Average over replicates based on Blank corrected (412)	27	0.554	0.598	0.538	0.56	0.54	2.667	2.694	0.902	0.455		2.611	2.667	2.693	2.695	2.699	2.667	1.651	0.381	0.2
Average over replicates based on Blank corrected (412)	28	0.562	0.613	0.542	0.572	0.552	2.655	2.679	0.922	0.464		2.606	2.661	2.69	2.691	2.688	2.669	1.705	0.399	0.216
Average over replicates based on Blank corrected (412)	29	0.586	0.635	0.567	0.595	0.573	2.644	2.67	0.958	0.484		2.585	2.647	2.675	2.679	2.676	2.649	1.752	0.407	0.216
Average over replicates based on Blank corrected (412)	30	0.597	0.648	0.583	0.609	0.588	2.638	2.655	0.977	0.495		2.575	2.632	2.662	2.668	2.665	2.643	1.802	0.423	0.226
Average over replicates based on Blank corrected (412)	31	0.618	0.67	0.601	0.621	0.597	2.625	2.648	1.007	0.505		2.565	2.625	2.657	2.654	2.66	2.634	1.85	0.438	0.229
Average over replicates based on Blank corrected (412)	32	0.635	0.688	0.617	0.638	0.619	2.626	2.645	1.033	0.523		2.557	2.615	2.649	2.647	2.646	2.623	1.903	0.453	0.238
Average over replicates based on Blank corrected (412)	33	0.653	0.703	0.635	0.647	0.636	2.611	2.637	1.057	0.531		2.541	2.597	2.638	2.633	2.632	2.609	1.944	0.462	0.243
Average over replicates based on Blank corrected (412)	34	0.672	0.725	0.655	0.666	0.65	2.606	2.632	1.089	0.55		2.532	2.59	2.631	2.624	2.626	2.612	1.993	0.473	0.251
Average over replicates based on Blank corrected (412)	35	0.684	0.737	0.671	0.676	0.663	2.588	2.621	1.109	0.563		2.52	2.577	2.615	2.606	2.612	2.589	2.037	0.483	0.255
Average over replicates based on Blank corrected (412)	36	0.705	0.76	0.689	0.699	0.682	2.578	2.613	1.137	0.578		2.506	2.565	2.603	2.598	2.598	2.584	2.08	0.497	0.269
Average over replicates based on Blank corrected (412)	37	0.721	0.773	0.704	0.712	0.697	2.566	2.603	1.162	0.587		2.491	2.55	2.586	2.584	2.596	2.572	2.12	0.504	0.262
Average over replicates based on Blank corrected (412)	38	0.733	0.789	0.718	0.722	0.712	2.554	2.6	1.184	0.601		2.482	2.542	2.58	2.577	2.584	2.565	2.165	0.521	0.283
Average over replicates based on Blank corrected (412)	39	0.751	0.807	0.74	0.744	0.731	2.549	2.597	1.212	0.615		2.468	2.535	2.564	2.565	2.565	2.557	2.2	0.525	0.28
Average over replicates based on Blank corrected (412)	40	0.766	0.821	0.75	0.753	0.741	2.538	2.584	1.236	0.625		2.475	2.519	2.559	2.557	2.558	2.552	2.243	0.541	0.29
Average over replicates based on Blank corrected (412)	41	0.776	0.836	0.758	0.768	0.758	2.524	2.579	1.258	0.63		2.45	2.508	2.546	2.543	2.546	2.534	2.281	0.558	0.296
Average over replicates based on Blank corrected (412)	42	0.795	0.854	0.771	0.782	0.773	2.52	2.573	1.278	0.645		2.436	2.495	2.528	2.532	2.534	2.521	2.317	0.561	0.296
Average over replicates based on Blank corrected (412)	43	0.796	0.86	0.769	0.788	0.775	2.498	2.553	1.287	0.644		2.425	2.489	2.527	2.521	2.527	2.518	2.358	0.576	0.308

## Sheet: GSSG-tGSH 0-8
User: Marcel
Path: C:\Program Files (x86)\BMG\PHERAstar\Marcel\Data\
Test ID: 419
Test Name: GSH assay
Date: 06/11/2015
Time: 12:57:05
ID1: 2015-11-06 EXP.805
ID2: 02 GSH assay RRL
ID3: 1/5/10 mM G6P
Absorbance			Absorbance values are displayed as OD
Well Row	Well Col	Content	Group			Average 0-8'	Stdev 0-8'
A	1	Sample X1	A	GSSG	H2O	0.023	0.010494
A	2	Sample X2	A	GSSG	H2O>G6P	0.018	0.002122
A	3	Sample X3	A	GSSG	1 mM G6P	0.018	0.001253
A	4	Sample X4	A	GSSG	5 mM G6P	0.016	0.001238
A	5	Sample X5	A	GSSG	10 mM G6P	0.018	0.002223
A	6	Sample X6	A	GSSG	0.1	0.263	0.001633
A	7	Sample X7	A	GSSG	0.05	0.146	0.002113
A	8	Sample X8	A	GSSG	0.01	0.032	0.001
A	9	Sample X9	A	GSSG	0.005	0.015	0.000636228
A	10	Blank B	A					GSSG/GSH ratio
D	1	Sample X1	B	GSH+GSSG	H2O	0.298	0.013914	0.0836364
D	2	Sample X2	B	GSH+GSSG	H2O>G6P	0.297	0.012837	0.0645161
D	3	Sample X3	B	GSH+GSSG	1 mM G6P	0.301	0.009737	0.0636042
D	4	Sample X4	B	GSH+GSSG	5 mM G6P	0.298	0.012824	0.0567376
D	5	Sample X5	B	GSH+GSSG	10 mM G6P	0.278	0.012228	0.0692308
D	6	Sample X6	B	GSH+GSSG	0.1	0.111	0.007863
D	7	Sample X7	B	GSH+GSSG	0.05	0.06	0.002667
D	8	Sample X8	B	GSH+GSSG	0.01	0.012	0.00113
D	9	Sample X9	B	GSH+GSSG	0.005	0.006	0.001875
D	10	Blank B	B
